# Supplementary material for: Anti-Müllerian Hormone Levels among Female Firefighters
Source: Int J Environ Res Public Health. 2022 May 14;19(10):5981. doi: 10.3390/ijerph19105981 (PMC9141260; doi:10.3390/ijerph19105981)
Supplement: Supplementary file 1 [file ijerph-19-05981-s001.zip]

Archive with 1 entries (1 files):
- ijerph-1646144-supplementary.pdf
